# Supplementary material for: Change in alcohol consumption and physical activity during the COVID-19 pandemic amongst 76 medical students
Source: PeerJ. 2021 Dec 9;9:e12580. doi: 10.7717/peerj.12580 (PMC8667719; doi:10.7717/peerj.12580)
Supplement: Supplemental Information 1 [file peerj-09-12580-s001.xlsx]

## Sheet: DATA
id	age	gender	living	dog	kids	sport	met_0	met_1	health	alko_freq_0	alko_freq_1	alko_0	alko_1	met_change	alko_change
1	21	0	0	0	0	0	24.05	10.3	0	2	4	96	144	-13.75	48
2	23	1	1	0	0	0	9.1	10.8	0	1	1	60	108	1.7	48
3	22	0	1	0		0	17.05	30.55	1	3	2	108	24	13.5	-84
4	22	1	1	0	0	0	51.5	45.75	0	1	0	24	0	-5.75	-24
5	23	1	0	0	0	1	82.3667	82.3667	1	0	0	0	0	0	0
6	21	0	0	0	0	0	48.05	31.1	0	1	1	96	96	-16.95	0
7	21	1	1	0	0	0	31.1	38.8	0	2	1	216	24	7.7	-192
8	24	0	0	0	0	0	17.5	33.3667	0	1	1	48	48	15.8667	0
9	20	0	1	0	0	0	25	13.1	0	0	0	0	0	-11.9	0
10	22	0	1	0	0	0	50	36.05	0	1	1	48	12	-13.95	-36
11	21	0	0	0	0	0	20	32	0	1	1	120	48	12	-72
12	21	1	0	0	0	0	3.3	8	0	1	1	60	60	4.7	0
13	21	1	1	0	0	0	42.5	43.1	0	1	1	72	72	0.6	0
14	23	1	1	0	0	0	39.5	39.5	0	1	1	36	12	0	-24
15	25	1	1	0	0	0	13.8	19.45	0	1	1	72	60	5.65	-12
16	29	1	1	0	0	0	10.55	26.45	0	1	1	24	12	15.9	-12
17	23	1	0	0	0	0	29.1	7.45	0	0	0	0	0	-21.65	0
18	27	1	1	0	0	0	11.95	14.4	0	1	0	24	0	2.45	-24
19	25	0	0	0	0	0	34.3	1.15	0	1	4	216	288	-33.15	72
20	23	0	0	0	0	0	29.8	53.95	0	2	1	240	180	24.15	-60
21	24	1	1	0	0	0	75.5	18.9	1	1	1	24	24	-56.6	0
22	21	0	1	0	0	1	46.55	45.4	0	1	1	12	12	-1.15	0
23	21	1	0	0	0	0	32.4167	23.4667	1	1	0	36	0	-8.95	-36
24	29	0	0	0	0	0	24.9167	36.05	0	0	0	0	0	11.1333	0
25	24	0	0	0	0	0	24.9167	7.4	0	1	1	72	72	-17.5167	0
26	26	1	1	0	0	0	25.55	37.55	0	1	1	36	12	12	-24
27	24	0	0	0	0	0	29	24.05	1	1	1	12	12	-4.95	0
28	23	1	0	0	0	0	21.55	20.6	0	1	3	48	36	-0.95	-12
29	24	1	0	0	0	0	23.25	46.6667	0	1	0	84	0	23.4167	-84
30	21	1	0	0	0	0	47.8667	47.8667	0	1	1	72	144	0	72
31	21	1	0	0	0	0	51.5	51.5	0	2	1	192	48	0	-144
32	22	0	1	0	0	1	51.5	59.8667	0	0	0	0	0	8.36667	0
33	23	1	0	0	0	1	82.3667	82.3667	1	0	0	0	0	0	0
34	21	0	0	0	0	0	28.4167	25	1	1	1	120	12	-3.41667	-108
35	20	1	0	0	0	0	46	46	1	1	1	48	48	0	0
36	22	1	1	0	0	0	51.5	45.75	0	1	0	24	0	-5.75	-24
37	22	0	1	0	0	0	38.9167	37.3667	0	1	1	72	72	-1.55	0
38	28	1	1	0	0	0	38.9167	47.8667	0	1	1	60	24	8.95	-36
39	21	1	0	0	0	0	43.1	36.4	0	2	0	240	0	-6.7	-240
40	23	0	0	0	0	0	53	24.4167	0	4	3	144	72	-28.5833	-72
41	21	1	1	0	0	0	32	32	0	1	1	96	72	0	-24
42	21	0	0	0	0	0	24.05	10.3	0	2	4	96	144	-13.75	48
43	22	0	0	0	0	0	37.55	37.55	0	1	1	168	36	0	-132
44	23	1	1	1	0	0	30.95	41.45	0	1	1	72	72	10.5	0
45	21	1	1	0	0	0	31.1	38.8	0	2	1	216	24	7.7	-192
46	23	1	0	0	0	0	17.8167	12.6	0	1	0	60	0	-5.21667	-60
47	21	1	0	0	0	0	51.5	51.5	0	2	1	192	48	0	-144
48	22	1	1	0	0	0	32.6	32.6	0	1	0	72	0	0	-72
49	20	1	0	0	0	0	27.4667	66.9167	0	1	0	72	0	39.45	-72
50	24	1	0	0	0	0	49.8167	67.4	0	1	1	108	60	17.5833	-48
51	23	1	0	0	0	1	82.3667	82.3667	1	0	0	0	0	0	0
52	22	1	0	1	0	0	46.55	24.05	0	1	0	36	0	-22.5	-36
53	23	1	1	1	0	0	30.95	41.45	0	1	1	72	72	10.5	0
54	21	0	0	0	0	0	20	32	0	1	1	120	48	12	-72
55	23	1	0	0	0	0	23.25	37.1667	0	1	1	120	120	13.9167	0
56	24	1	1	0	0	0	41	32.3167	0	3	5	108	120	-8.68333	12
57	22	1	0	0	0	0	22.3667	61.3667	1	3	2	360	72	39	-288
58	23	1	0	0	0	0	29	10.55	0	1	1	12	12	-18.45	0
59	22	1	0	0	0	0	26.55	42.55	0	2	0	120	0	16	-120
60	21	1	0	0	0	0	32.4167	18.55	0	0	0	0	0	-13.8667	0
61	21	1	0	0	0	0	54.9167	27.4667	0	1	0	36	0	-27.45	-36
62	24	1	0	0	0	0	9.05	17.4167	0	1	2	72	144	8.36667	72
63	21	1	0	0	0	0	32.4167	18.55	0	0	0	0	0	-13.8667	0
64	22	0	0	0	0	0	70.3667	65.6	0	1	1	24	72	-4.76667	48
65	22	1	1	1	0	0	13.2	32	0	1	2	96	120	18.8	24
66	21	1	0	0	0	0	48.05	14.05	1	0	0	0	0	-34	0
67	20	0	0	0	0	0	24.9167	12.4667	0	1	0	48	0	-12.45	-48
68	27	1	0	0	0	0	25.55	37.55	1	1	1	60	36	12	-24
69	22	1	0	0	0	0	37.3667	29.8667	0	1	1	12	12	-7.5	0
70	21	1	0	0	0	0	25	16.05	1	0	0	0	0	-8.95	0
71	23	0	0	0	0	0	36.45	26.3	1	1	1	120	72	-10.15	-48
72	22	1	0	0	0	0	45.05	53.6	0	3	1	288	96	8.55	-192
73	25	1	0	0	0	0	29	24.05	1	0	0	0	0	-4.95	0
74	21	1	0	0	0	1	82.3667	44.4167	1	1	1	96	120	-37.95	24
75	20	0	1	0	0	0	29.45	29.45	0	1	1	48	24	0	-24
76	22	1	0	1	0	0	46.55	24.05	0	1	0	36	0	-22.5	-36
